# Supplementary material for: Interaction between membranous EBP50 and myosin 9 as a favorable prognostic factor in ovarian clear cell carcinoma
Source: Mol Oncol. 2023 Aug 30;17(10):2168–82. doi: 10.1002/1878-0261.13503 (PMC10552901; doi:10.1002/1878-0261.13503)
Supplement: Supplementary file 5 — Table S1. Correlation between expression of Me‐EBP50 and the related molecules in ovarian clear cell carcinomas. [file MOL2-17-2168-s001.xlsx]

## Sheet: Sheet1
	Supplementary Table S1. Correlation between expression of Me-EBP50 and the related molecules in ovarian clear cell carcinomas
		Me-EBP ρ (P)	MYH9 ρ (P)	E-cadherin ρ (P)	Snail ρ (P)	ALDH1 ρ (P)	Vimentin ρ (P)
	MYH9	0.4 (< 0.0001)	*	*	*	*	*
	E-cadherin	0.16 (0.1)	0.1 (0.3)	*	*	*	*
	Snail	-0.43 (< 0.0001)	- 0.13 (0.2)	-0.09 (0.3)	*	*	*
	ALDH1	- 0.17 (0.07)	- 0.55 (0.5)	-0.08 (0.4)	-0.03 (0.7)	*	*
	Vimentin	0.13 (0.1)	0.06 (0.5)	0.09 (0.3)	0.06 (0.5)	0.05 (0.5)	*
	Sox2	0.04 (0.6)	-0.007 (0.9)	0.07 (0.4)	0.1 (0.1)	-0.04 (0.6)	0.2 (0.02)
	Me, membranous; * Not examined.
	r Spearman's correlation coefficient; Me, membranous
